# Supplementary material for: Forensic Efficiency Estimation of a Homemade Six-Color Fluorescence Multiplex Panel and In-Depth Anatomy of the Population Genetic Architecture in Two Tibetan Groups
Source: Front Genet. 2022 May 27;13:880346. doi: 10.3389/fgene.2022.880346 (PMC9184685; doi:10.3389/fgene.2022.880346)
Supplement: Supplementary file 1 [file DataSheet1.zip]

Archive with 2 entries (2 files):
- Supplementary Material/Supplementary Figure 1-6.docx
- Supplementary Material/Supplementary Table 1-10.xlsx
