# Supplementary material for: Forensic Efficiency Estimation of a Homemade Six-Color Fluorescence Multiplex Panel and In-Depth Anatomy of the Population Genetic Architecture in Two Tibetan Groups
Source: Front Genet. 2022 May 27;13:880346. doi: 10.3389/fgene.2022.880346 (PMC9184685; doi:10.3389/fgene.2022.880346)
Supplement: Supplementary file 1 [file DataSheet1.zip › Supplementary Material/Supplementary Table 1-10.xlsx]

## Sheet: Supplementary Table 1
Supplementary Table 1. The linkage disequilibrium tests (p) for all pairs of 59 au-DIP loci in Tibetan group from Qinghai Province, China (n=155)
Loci	rs35828751	rs10562732	rs11283102	rs10563906	rs3830338	rs3082950	rs2308292	rs59629990	rs6481	rs10649306	rs3083268	rs10546179	rs55965654	rs35567218	rs2308000	rs60922184	rs4024564	rs111626822	rs10556197	rs34899580	rs55678559	rs35173752	rs10625985	rs10532209	rs3043804	rs10594574	rs1610921	rs3833559	rs5833522	rs35453727	rs3061475	rs10540867	rs71102499	rs34802628	rs10536238	rs6145346	rs144378883	rs148501393	rs67787836	rs35713041	rs3059221	rs3030496	rs10535391	rs10579944	rs36119043	rs1611025	rs56160634	rs71698233	rs67365630
D1S1656	0.53598	0.592023	0.579075	0.378144	0.312666	0.568178	0.697503	0.647571	0.494988	0.636397	0.00267869	0.7633	0.669555	0.367522	0.414954	0.122934	0.731193	0.226407	0.544165	0.259255	0.115262	0.0328617	0.196548	0.770519	0.921392	0.426327	0.527291	0.570552	0.805764	0.169285	0.370201	0.366257	0.713196	0.0240062	0.0205883	0.214615	0.548713	0.139127	0.024039	0.0876127	0.572044	0.910256	0.857607	0.707863	0.372376	0.660322	0.441636	0.148288	0.649297
D3S1358	0.599106	0.66901	0.99742	0.226051	0.588327	0.623762	0.262792	0.658639	0.234734	0.106923	0.700495	0.543118	0.60201	0.88308	0.54013	0.428597	0.600839	0.470804	0.416684	0.541519	0.925787	0.206401	0.911106	0.288772	0.0567815	0.0672231	0.459681	0.444385	0.661307	0.830051	0.894996	0.0653861	0.194227	0.0806579	0.561055	0.900375	0.209676	0.200211	0.289015	0.483047	0.626075	0.40912	0.207755	0.573959	0.242971	0.705211	0.283506	0.690392	0.0398353
rs10610764	0.0579045	0.723084	0.247982	0.655478	0.232108	0.0433108	0.548429	0.80361	0.541945	0.908921	0.191659	0.22344	0.282561	0.312511	0.973219	0.323062	0.665891	0.119197	0.67554	0.0186908	0.651144	0.0378937	0.941711	0.254338	0.0412862	0.244266	0.0464935	0.480406	0.606787	0.583471	0.272647	0.0420553	0.0119096	0.722246	0.519864	0.0520511	0.0715763	0.0261488	0.337453	0.737997	0.146162	0.149105	0.524442	0.757576	0.123691	0.973791	0.321329	0.645341	0.890473
rs3988323	0.117215	0.655699	1	0.409228	0.69728	0.912056	0.315982	0.348327	0.932827	0.745554	0.986775	0.83784	0.382049	0.177806	0.337989	0.477082	0.401083	0.165439	0.459051	0.243933	0.688275	0.924745	0.830813	0.430638	0.609626	0.928207	0.410725	0.910511	0.796923	0.804138	0.458724	0.319506	0.183388	0.0986776	0.72119	0.115646	0.044647	0.543466	0.382552	0.864181	0.0646911	0.370728	0.914306	0.82268	0.233013	0.0690835	0.87193	0.787142	0.975685
rs33928328	0.577087	0.89637	0.74315	0.249567	0.394266	0.505451	0.684031	0.0181294	0.385792	0.403921	0.535617	0.725807	0.961609	0.799848	0.391353	0.00239148	0.746271	0.265871	0.711592	0.998324	0.863883	0.268041	0.593306	0.0427755	0.628897	0.0984799	0.324428	0.986256	0.0610087	0.718841	0.977767	0.249601	0.717685	0.100209	0.752536	0.993578	0.583353	0.111182	0.135915	0.868124	0.200594	0.420841	0.799175	0.117195	0.772259	0.969497	0.70692	0.597997	0.962569
rs61681053	0.0445168	0.565424	0.755987	0.994935	0.64583	0.676358	0.510862	0.273817	0.698048	0.766701	0.780654	0.532541	0.592625	0.262605	0.327671	0.172213	0.35424	0.713263	0.239195	0.750707	0.607879	0.922073	0.58859	0.24337	0.865751	0.590146	0.429829	0.404757	0.0640232	0.135667	0.453754	0.284718	0.987422	0.530434	0.0988513	0.439067	0.5938	0.566206	0.743301	0.52879	0.857929	0.758691	0.350458	0.818786	0.22498	0.409681	0.1526	0.941403	0.689466
rs34731870	0.750834	0.790794	0.502833	0.00936446	0.590181	0.00239423	0.481094	0.781632	0.550707	0.130342	0.41726	0.614403	0.531299	0.461477	0.879814	0.477296	0.0994152	0.125104	0.287448	0.612301	0.0352672	0.933779	0.758493	0.759171	0.0701424	0.569472	0.634945	0.694073	0.893802	0.14427	0.453505	0.175278	0.887654	0.133697	0.982234	0.896067	0.316155	0.71059	0.657047	0.00660495	0.259217	0.826406	0.94184	0.103428	0.905108	0.0998817	0.51143	0.767926	0.521892
rs66739142	0.603423	0.660113	0.505466	0.263177	0.361423	0.482156	0.068872	0.452395	0.798764	0.852318	0.739057	0.367573	0.0360583	0.225512	0.486877	0.817766	0.13958	0.211371	0.00682988	0.861914	0.485948	0.943451	0.591008	0.822807	0.407558	0.938552	0.661872	0.0895379	0.799642	0.557766	0.955703	0.62957	0.0139874	0.0106908	0.107796	0.325404	0.222871	0.191521	0.431384	0.17711	0.763108	0.710654	0.585485	0.351361	0.132519	0.16292	0.723008	0.12082	0.651291
rs10581929	0.57811	0.243588	0.452195	0.797192	0.955577	0.990943	0.629646	0.538607	0.609663	0.982743	0.487134	0.0538628	0.747033	0.532646	0.253797	0.0545243	0.47644	0.120887	0.0751655	0.773227	0.349415	0.791858	0.0713407	0.378357	0.368006	0.614404	0.323439	0.510111	0.222823	0.131417	0.166367	0.0334509	0.589454	0.720846	0.441877	0.85423	0.474448	0.112593	0.139185	0.093724	0.441877	0.861097	0.255551	0.106681	0.898134	0.443185	0.673882	0.320707	0.926898
rs5877451	0.86906	0.797386	0.315169	0.268828	0.307865	0.0507198	0.880735	0.731252	0.588784	0.969436	0.54779	0.838263	0.173491	0.79559	0.705595	0.739556	0.772171	0.230354	0.448602	0.573197	0.136653	0.902559	0.0795073	0.875261	0.435911	0.931361	0.185144	0.353934	0.082854	0.637728	0.500597	0.0868691	0.473656	0.675798	0.603577	0.296776	0.577428	0.142136	0.528153	0.865283	0.337535	0.409551	0.554016	0.00503138	0.338388	0.523625	0.299197	0.425344	0.616827
rs3076465	0.983727	0.00493455	0.874609	0.82648	0.41418	0.136923	0.434254	0.784181	0.542246	0.0368299	0.658031	0.0482197	0.206754	0.751733	0.830022	0.151586	0.63875	0.171371	0.791232	0.0604664	0.97259	0.911303	0.135386	0.493483	0.63875	0.553371	0.221772	0.514008	0.90425	0.445184	0.310668	0.630057	0.141022	0.177032	0.633716	0.235595	0.951552	0.336392	0.400017	0.522367	0.747707	0.924349	0.856138	0.0166948	0.707644	0.809119	0.803279	0.684243	0.927968
rs35464887	0.905225	0.432794	0.493479	0.308809	0.203448	0.200294	0.174843	0.0843031	0.660768	0.71514	0.261333	0.698516	0.600274	0.171698	0.222074	0.57448	0.187543	0.657067	0.0243358	0.501855	0.466673	0.562458	0.143528	0.152282	0.751585	0.802637	0.000335849	0.796412	0.121569	0.920577	0.685977	0.12767	0.314255	0.907064	0.518347	0.110541	0.830159	0.970589	0.137005	0.385683	0.846187	0.397133	0.370337	0.691605	0.758195	0.732374	0.870119	0.110644	0.104933
rs67365630	0.150644	0.277625	0.751842	0.445905	0.244175	0.749482	0.363925	0.859863	0.68526	0.55287	0.190511	0.555117	0.958648	0.420077	0.68989	0.160507	0.792925	0.538205	0.665342	0.062648	0.72922	0.234257	0.505758	0.415124	0.568156	0.400384	0.450752	0.0986895	0.436616	0.952439	0.513961	0.962569	0.898682	0.172153	0.241198	0.588672	0.944067	0.241074	0.613628	0.0545127	0.309218	0.162178	0.968953	0.623081	0.302184	0.451333	0.44772	0.982726
rs71698233	0.336006	0.607618	0.527241	0.926252	0.313254	0.855594	0.699858	0.845732	0.354395	0.789727	0.340777	0.0101206	0.688689	0.443009	0.758503	0.587717	0.237627	0.776705	0.575673	0.447958	0.822997	0.264976	0.264673	0.0149439	0.237627	0.0702281	0.0273044	0.078153	0.0131055	0.203367	0.849914	0.065189	0.22485	0.166329	0.393406	0.514897	0.0779494	0.937983	0.697534	0.0373142	0.393406	0.959157	0.499401	0.569344	0.718436	0.414567	0.513691
rs56160634	0.734657	0.698066	0.177893	0.07777	0.143579	0.460831	0.937269	0.93139	0.707183	0.895733	0.35545	0.908272	0.655281	0.744603	0.766817	0.150127	0.390348	0.764134	0.245491	0.851857	0.0175349	0.705388	0.987244	0.127868	0.969584	0.993951	0.925795	0.262113	0.193165	0.766013	0.072689	0.25431	0.337569	0.450247	0.442108	0.0300396	0.893342	0.659638	0.647575	0.732848	0.22465	0.159916	0.777355	0.741385	0.308327	0.208065
rs1611025	0.845208	0.0525364	0.861634	0.795837	0.072307	0.560359	0.900548	0.639926	0.482614	0.694998	0.712876	0.0587313	0.833063	0.839691	0.563026	0.407334	0.473433	0.414103	0.202292	0.123682	0.998318	0.835797	0.699422	0.396647	0.97027	0.117352	0.210172	0.115032	0.159386	0.142295	0.801041	0.831668	0.617384	0.236473	0.253937	0.670917	0.5527	0.164875	0.815163	0.723888	0.775061	0.753915	0.668672	0.506568	0.966431
rs36119043	0.933524	0.807703	0.871825	0.0973406	0.908048	0.599003	0.264193	0.197658	0.00267734	0.00602656	0.37387	0.257076	0.518306	0.678706	0.383894	0.294374	0.550739	0.784745	0.93324	0.761093	0.754101	0.43915	0.682933	0.831443	0.0895798	0.427913	0.219866	0.402673	0.622752	0.603793	0.826222	0.208525	0.0800322	0.906347	0.223443	0.0532516	0.290478	0.0261611	0.227955	0.743658	0.400598	0.122136	0.496957	0.71159
rs10579944	0.306087	0.400325	0.417721	0.675733	0.309265	0.256381	0.682681	0.0302861	0.578372	0.701219	0.0804972	0.551811	0.810961	0.530641	0.62895	0.513453	0.00985218	0.409833	0.565999	0.248417	0.702963	0.32546	0.105062	0.301382	0.598194	0.807294	0.300014	0.824681	0.555414	0.522618	0.338858	0.828608	0.443259	0.78189	0.578153	0.303449	0.323222	0.0758658	0.811813	0.139336	0.381484	0.779694	0.953498
rs10535391	0.637269	0.889886	0.108989	0.074883	0.94143	0.837011	0.993451	0.579469	0.991485	0.364062	0.394272	0.916991	0.545536	0.104498	0.347019	0.660775	0.948562	0.806522	0.619075	0.191288	0.302803	0.0525464	0.217756	0.236538	0.825283	0.0357515	0.513298	0.188711	0.456777	0.776194	0.0453181	0.095075	0.884446	0.688072	0.297893	0.978801	0.259535	0.130066	0.148919	0.87097	0.23083	0.830484
rs3030496	0.570501	0.0622643	0.130768	0.401361	0.130018	0.584238	0.620243	0.771619	0.858043	0.247627	0.655449	0.175204	0.353398	0.94821	0.158571	0.270769	0.769098	0.125804	0.794553	0.881087	0.866136	0.0446002	0.372052	0.957569	0.973044	0.396025	0.70601	0.746216	0.879773	0.0613085	0.427743	0.226221	0.100209	0.00334884	0.959313	0.480695	0.352263	0.804174	0.555333	0.394904	0.298594
rs3059221	0.369579	0.294004	0.747857	0.397514	0.530126	0.784036	0.604753	0.294779	0.304232	0.73978	0.64218	0.873699	0.386843	0.98196	0.176448	0.673936	0.0609034	0.161421	0.337737	0.870689	0.467127	0.900757	0.384407	0.468756	0.270077	0.073382	0.676912	0.910298	0.00976134	0.971996	0.237229	0.516168	0.920436	0.437145	0.992694	0.0901434	0.811804	0.725508	0.785588	0.870605
rs35713041	0.205161	0.107243	0.406501	0.599114	0.0356717	0.145086	0.322961	0.862578	0.607255	0.736462	0.874508	0.295641	0.860445	0.587129	0.870067	0.278392	0.257276	0.0502429	0.123178	0.0990682	0.7556	0.62348	0.192605	0.244073	0.257276	0.619553	0.373772	0.27917	1	0.125342	0.613535	0.868124	0.141958	0.0239101	0.142644	0.635484	0.866646	0.0395542	0.621982
rs67787836	0.510054	0.247178	0.330541	0.599895	0.0568629	0.322303	0.137648	0.642916	0.40573	0.531518	0.622227	0.367704	0.0498622	0.810679	0.0190133	0.996107	0.613651	0.16666	0.411981	0.617811	0.0651873	0.529283	0.681391	0.46607	0.728758	0.431013	0.740855	0.147254	0.17211	0.137142	0.774527	0.183855	0.769461	0.62221	0.837325	0.324207	0.828249	0.00262445
rs148501393	0.577028	0.803062	0.211331	0.4157	0.549514	0.909992	0.202213	0.391692	0.867806	0.216361	0.311689	0.271041	0.209743	0.567677	0.838664	0.767105	0.523012	0.796739	0.0550084	0.446587	0.755164	0.360662	0.498166	0.387648	0.135281	0.546571	0.725568	0.11734	0.757644	0.331051	0.499918	0.777724	0.897519	0.857678	0.677853	0.325426	0.959343
rs144378883	0.412258	0.537838	0.740349	0.472996	0.529696	0.258874	0.737476	0.488134	0.269917	0.907701	0.0919612	0.668102	0.519478	0.591866	0.833975	0.593719	0.358024	0.881406	0.0444754	0.979664	0.951254	0.545284	0.887413	0.408708	0.279847	0.666811	0.638614	0.740642	0.34936	0.904853	0.500147	0.436982	0.0495577	0.597469	0.293261	0.92219
rs6145346	0.897684	0.117025	0.160548	0.381654	0.614787	0.612037	0.216203	0.828129	0.0988163	0.880861	0.547864	0.733799	0.686413	0.591001	0.924198	0.490438	0.00397692	0.0866691	0.825045	0.21674	0.636612	0.301988	0.577151	0.793977	0.993741	0.370005	0.528344	0.891342	0.472439	0.963786	0.711942	0.634166	0.819347	0.977325	0.289587
rs10536238	0.0336745	0.294004	0.42159	0.0617123	0.752825	0.32711	0.498361	0.0857877	0.304232	0.331445	0.166935	0.619554	0.122051	0.21155	0.816587	0.353119	0.0410509	0.541551	0.896994	0.0557198	0.467127	0.0289345	0.387194	0.572463	0.11573	0.503602	0.80688	0.524421	0.608386	0.305635	0.237229	0.331655	0.464285	0.199964
rs34802628	0.333267	0.0999553	0.391348	0.78203	0.449805	0.957849	0.0276179	0.678874	0.370226	0.26513	0.362184	0.668281	0.00875851	0.322751	0.729749	0.080353	0.813335	0.561604	0.156724	0.473704	0.613591	0.47046	0.845151	0.779099	0.92184	0.31676	0.971638	0.229502	0.540646	0.511949	0.415499	0.55842	0.0945339
rs71102499	0.310226	0.0109652	0.747438	0.160823	0.410495	0.925745	0.656859	0.0806375	0.711489	0.653008	0.84874	0.196968	0.88281	0.540819	0.156021	0.124607	0.505211	0.768743	0.226684	0.7342	0.892327	0.490114	0.991869	0.724101	0.905689	0.193389	0.419684	0.651682	0.114374	0.698102	0.922799	0.116208
rs10540867	0.591635	0.977091	0.325581	0.909395	0.594064	0.0403265	0.807741	0.243148	0.848597	0.509256	0.996791	0.735822	0.0916125	0.541326	0.0960447	0.632516	0.261795	0.341301	0.0850547	0.516321	0.863883	0.432698	0.708912	0.78457	0.426919	0.984867	0.262153	0.487183	0.00399858	0.0975386	0.305492
rs3061475	0.835585	0.436703	0.134906	0.354809	0.0965675	0.426399	0.964375	0.614293	0.6265	0.633449	0.654453	0.359699	0.818669	0.494261	0.624906	0.775725	0.317905	0.083913	0.462819	0.0308225	0.726615	0.420226	0.336044	0.303411	0.607974	0.71005	0.180951	0.735618	0.454306	0.618463
rs35453727	0.616658	0.869655	0.0928648	0.520891	0.170435	0.61402	0.529826	0.989177	0.76684	0.980712	0.537375	0.231105	0.855147	0.55847	0.226976	0.788711	0.106324	0.0166066	0.661028	0.729517	0.398328	0.645083	0.898439	0.248887	0.497437	0.437107	0.701448	0.995301	0.779866
rs5833522	0.298499	0.67153	0.860326	0.509885	0.049843	0.630098	0.195173	0.255835	0.00729782	0.637091	0.783014	0.456304	0.861615	0.289948	0.0625514	0.433295	0.777792	0.109373	0.90212	0.32094	0.60947	0.658486	0.22266	0.945566	0.911882	0.155535	0.377833	0.219752
rs3833559	0.318862	0.35805	0.373532	0.344499	0.0559873	0.0591819	0.192039	0.472561	0.518388	0.0453051	0.722579	0.659913	0.318718	0.15535	0.365421	0.805426	0.741246	0.0509072	0.514672	0.181965	0.000252371	0.995485	0.636137	0.0553194	0.849084	0.112893	0.767778
rs1610921	0.935422	0.644462	0.725543	0.728867	0.00195246	0.666675	0.141005	0.523731	0.594883	0.2558	0.571663	0.120745	0.876108	0.955692	0.105679	0.615852	0.916474	0.422936	0.346923	0.00584154	0.0360177	0.374845	0.128003	0.485103	0.947189	0.825764
rs10594574	0.141174	0.35705	0.6242	0.600444	0.154332	0.248564	0.837647	0.897734	0.564428	0.311365	0.654135	0.976173	0.573895	0.804935	0.561721	0.828835	0.536387	0.699335	0.196949	0.992483	0.821062	0.0184541	0.569718	0.807267	0.512301
rs3043804	0.257528	0.622151	0.424603	0.779883	0.0170936	0.855692	0.47612	0.304445	0.240025	0.624297	0.28936	0.732482	0.33316	0.135185	0.716293	0.225957	0.536128	0.0868558	0.718582	0.74945	0.103232	0.444444	0.229067	0.957173
rs10532209	0.17695	0.289275	0.511296	0.263972	0.69594	0.210506	0.467602	0.83981	0.533155	0.824099	0.677238	0.43818	0.555114	0.921792	0.749416	0.722042	0.557478	0.40371	0.790542	0.891998	0.190212	0.501267	0.0335574
rs10625985	0.172266	0.506736	0.421666	0.835287	0.664326	0.649101	0.665667	0.32259	0.919032	0.114939	0.114524	0.354806	0.605816	0.825535	0.736025	0.253802	0.792713	0.161184	0.978664	0.979455	0.403209	0.0878695
rs35173752	0.289411	0.531541	0.87172	0.948274	0.828212	0.0854282	0.657427	0.133043	0.775711	0.527747	0.742129	0.376812	0.23303	0.12105	0.599917	0.965122	0.418288	0.936349	0.155331	0.528479	0.144546
rs55678559	0.268378	0.787068	0.877948	0.421291	0.769394	0.852066	0.569199	0.446451	0.30896	0.769338	0.870469	0.100904	0.96736	0.107501	0.693292	0.9521	0.986129	0.25176	0.491473	0.450836
rs34899580	0.411992	0.98862	0.254587	0.819407	0.398555	0.624502	0.0263962	0.600753	0.858091	0.410673	0.998406	0.394712	0.950347	0.0291926	0.648205	0.655864	0.752557	0.86723	0.202264
rs10556197	0.102868	0.545074	0.865784	0.961446	0.834379	0.906036	0.980146	0.405917	0.852692	0.756121	0.439005	0.693698	0.226205	0.752724	0.770104	0.203598	0.490269	0.600245
rs111626822	0.76022	0.798751	0.107406	0.695512	0.00339091	0.244469	0.659122	0.664087	0.683754	0.858782	0.655849	0.513598	0.445894	0.29486	0.624703	0.412979	0.98869
rs4024564	0.586771	0.735465	0.201412	0.654135	0.67949	0.855692	0.937256	0.232693	0.983034	0.868124	0.0954724	0.732482	0.770812	0.0654488	0.226264	0.896778
rs60922184	0.197615	0.306122	0.541074	0.962655	0.686951	0.384278	0.196636	0.326307	0.830822	0.342501	0.252567	0.274857	0.477775	0.138022	0.255779
rs2308000	0.228968	0.548413	0.871773	0.167435	0.625881	0.876523	0.339695	0.237917	0.11171	0.830339	0.113404	0.927693	0.908692	0.601491
rs35567218	0.161053	0.303699	0.474973	0.879166	0.125786	0.698247	0.345533	0.431323	0.72573	0.939485	0.103555	0.0575092	0.0799338
rs55965654	0.239774	0.858654	0.165188	0.794037	0.942682	0.192863	0.851121	0.163869	0.25282	0.174487	0.229734	0.28122
rs10546179	0.240833	0.648816	0.730853	0.46918	0.998276	0.833715	0.0803741	0.822405	0.0304318	0.298684	0.619041
rs3083268	0.94876	0.466184	0.435854	0.207787	0.920486	0.979661	0.816957	0.645365	0.983443	0.996747
rs10649306	0.181655	0.769448	0.868124	0.0699117	0.955929	0.97833	0.284434	0.312637	0.163618
rs6481	0.535841	0.7549	0.397936	0.345158	0.831849	0.848159	0.672952	0.498621
rs59629990	0.661124	0.175546	0.00368879	0.0944224	0.147026	0.0988085	0.371677
rs2308292	0.123637	0.810232	1	0.407066	0.85342	0.286103
rs3082950	0.681793	0.898148	0.873073	0.829455	0.788808
rs3830338	0.255375	0.476078	0.264363	0.37973
rs10563906	0.937232	0.815158	1
rs11283102	0.639194	1
rs10562732	0.171149
[truncated: 11 more columns]

## Sheet: Supplementary Table 2
Supplementary Table 2. The linkage disequilibrium tests (p) for all pairs of 59 au-DIP loci in Tibetan group from Tibet Autonomous Region, China (n=154)
Loci	rs35828751	rs10562732	rs11283102	rs10563906	rs3830338	rs3082950	rs2308292	rs59629990	rs6481	rs10649306	rs3083268	rs10546179	rs55965654	rs35567218	rs2308000	rs60922184	rs4024564	rs111626822	rs10556197	rs34899580	rs55678559	rs35173752	rs10625985	rs10532209	rs3043804	rs10594574	rs1610921	rs3833559	rs5833522	rs35453727	rs3061475	rs10540867	rs71102499	rs34802628	rs10536238	rs6145346	rs144378883	rs148501393	rs67787836	rs35713041	rs3059221	rs3030496	rs10535391	rs10579944	rs36119043	rs1611025	rs56160634	rs71698233	rs67365630
D1S1656	0.467893	0.488688	0.0563126	0.602965	0.470539	0.752787	0.21814	0.185999	0.824233	0.613819	0.095232	0.08626	0.910256	0.627232	0.0927238	0.958631	0.767321	0.662661	0.821103	0.0315306	0.912068	0.656393	0.149541	0.370103	0.349239	0.425957	0.388692	0.589729	0.476115	0.4225	0.642678	0.536811	0.605889	0.112496	0.795283	0.229777	0.511225	0.223236	0.148975	0.801842	0.11881	0.3962	0.98933	0.0384438	0.679291	0.293314	0.630863	0.079376	0.220007
D3S1358	0.388265	0.427864	0.146776	0.417859	0.261268	0.0149811	0.769335	0.202794	0.92283	0.53348	0.650209	0.528539	0.132276	0.339401	0.797305	0.303657	0.34642	0.0916391	0.0798275	0.551473	0.625781	0.466451	0.516821	0.0281627	0.461179	0.638217	0.392276	0.168134	0.381131	0.806712	0.118155	0.276449	0.753299	0.482835	0.126031	0.296087	0.837635	0.456281	0.00175591	0.832709	0.0528956	0.398519	0.403559	0.204398	0.0385648	0.268294	0.483911	0.871321	0.0356403
rs10610764	0.83475	0.589633	0.935846	0.124781	0.27093	0.780403	0.472197	0.0915735	0.745601	0.402291	0.656978	0.868659	0.682494	0.980015	0.633895	0.378325	0.943837	0.508909	0.396459	0.736442	0.357367	0.466267	0.841161	0.492656	0.228046	0.322897	0.602113	0.369233	0.570324	0.894315	0.236136	0.848084	0.348637	0.17052	0.431178	0.230592	0.820786	0.69722	0.86216	0.00285823	0.380284	0.579412	0.335854	0.129094	0.0198118	0.582515	0.482826	0.89579	0.773511
rs3988323	0.807596	0.908182	0.62255	0.129283	0.807446	0.0929427	0.975433	0.2707	0.953543	0.587887	0.254481	0.759675	0.503776	0.104547	0.187723	0.676804	0.98524	0.110071	0.30007	0.621256	0.512303	0.81683	0.557785	0.92907	0.539954	0.921234	0.507516	0.585908	0.284927	0.0898701	0.75783	0.260914	0.787748	0.316558	0.984353	0.607997	0.785025	0.198899	0.881202	0.554829	0.907508	0.253312	0.695515	0.62255	0.33945	0.848395	0.573301	0.13687	0.534479
rs33928328	0.948044	0.514221	0.372756	0.986767	0.98446	0.834239	0.174341	0.315981	0.3845	0.396096	0.504154	0.118139	0.156056	0.403329	0.337508	0.44613	0.875767	0.018531	0.580084	0.304402	0.52453	0.975757	0.235458	0.0550505	0.819974	0.857575	0.0658478	0.355561	0.438288	0.867029	0.0787723	0.777706	0.403542	0.033705	0.89013	0.660592	0.971451	0.336609	0.0386936	0.273093	0.696501	0.624563	0.2355	0.124599	0.569758	0.108162	0.24328	0.391931	0.0627553
rs61681053	0.680998	0.137087	0.868365	0.095492	0.051985	0.958732	0.101844	0.745834	0.869522	0.866777	0.861629	0.563287	0.262892	0.0394669	0.617508	0.376842	0.856101	0.486964	0.204656	0.31074	0.843559	0.0573932	0.648668	0.0439686	0.114356	0.438425	0.70828	0.778226	0.668471	0.35485	0.724842	0.841752	0.588193	0.94053	0.177541	0.258424	0.280185	0.363604	0.723025	0.222173	0.740917	0.259368	0.0754819	0.732533	0.303338	0.37951	0.112705	0.74086	0.431536
rs34731870	0.933644	0.77917	0.0554372	0.490334	0.212148	0.705094	0.0746207	0.169176	0.206666	0.916548	0.415149	0.968531	0.924754	0.0943584	0.401789	0.235861	0.0696405	0.971116	0.631062	0.344767	0.750334	0.312447	0.884396	0.930881	0.901359	0.290199	0.653597	0.0568844	0.841419	0.258578	0.416492	0.793992	0.0913639	0.91385	0.286809	0.716542	0.790399	0.556019	0.497239	0.811065	0.0208462	0.957728	0.0649603	0.0167586	0.00700754	0.982918	0.81773	0.147209	0.989268
rs66739142	0.224608	0.334715	0.559702	0.752255	0.66669	0.134393	0.689088	0.374572	0.527301	0.572427	0.474958	0.286624	0.709612	0.639919	0.135375	0.290829	0.996174	0.0282144	0.833723	0.363113	0.781422	0.184538	0.514202	0.208349	0.557859	0.714713	0.904969	0.53823	0.117593	0.115455	0.206584	0.413159	0.132882	0.930957	0.922092	0.355006	0.0883656	0.590649	0.0442191	0.442613	0.195316	0.0309729	0.419428	0.966367	0.0933165	0.238436	0.380835	0.839666	0.294026
rs10581929	0.134801	0.128161	0.786825	0.958301	0.951037	0.816942	0.159228	0.13893	0.102163	0.0910757	0.321502	0.655187	0.285027	0.525414	0.659259	0.638784	0.214971	0.489163	0.535056	0.176465	0.973591	0.923677	0.950786	0.298605	0.904821	0.0733867	0.50137	0.885639	0.403508	0.482977	0.483181	0.99633	0.911331	0.665078	0.824304	0.791775	0.954133	0.696061	0.569947	0.605612	0.0640965	0.198555	0.420867	0.812303	0.795765	0.113272	0.638784	0.821587	0.317712
rs5877451	0.991978	0.0569472	0.869837	0.634112	0.321548	0.23748	0.607599	0.501824	0.435469	0.813677	0.985766	0.346111	0.152732	0.93791	0.978557	0.953229	0.141254	0.813357	0.582708	0.105142	0.158145	0.295892	0.884972	0.730203	0.124182	0.278695	0.569449	0.644831	0.891838	0.962128	0.496866	0.0695702	0.0537011	0.328558	0.731067	0.77214	0.710423	0.347381	0.0836477	0.96129	0.011841	0.79089	0.334228	0.350091	0.942808	0.997937	0.139197	0.257759	0.464856
rs3076465	0.464711	0.372034	0.475422	0.176291	0.390815	0.26285	0.452255	0.666685	0.548862	0.843821	0.925445	0.927196	0.461108	0.926109	0.981491	0.193561	0.492527	0.260757	0.40103	0.966647	0.66621	0.778534	0.516595	0.994722	0.823432	0.570843	0.643005	0.0905067	0.252118	0.813477	0.317477	0.653909	0.935903	0.863844	0.680351	0.118659	0.112472	0.287047	0.764879	0.729215	0.622164	0.955944	0.444139	0.264707	0.874833	0.842571	0.978517	0.760057	0.362172
rs35464887	0.270935	0.37357	0.192654	0.0378516	0.696712	0.33231	0.110752	0.694197	0.295975	0.286944	0.808462	0.227917	0.994405	0.791719	0.714949	0.736764	0.415881	0.0868286	0.411134	0.0921194	0.119323	0.524742	0.147871	0.975567	0.211071	0.130374	0.240413	0.339636	0.700124	0.989361	0.22909	0.4105	0.810876	0.770679	0.190352	0.348944	0.930257	0.610003	0.28621	0.284669	0.312946	0.384483	0.58964	0.107242	0.791336	0.608318	0.341821	0.676928	0.349949
rs67365630	0.536218	0.697231	0.0872284	0.756666	0.774436	0.327339	0.0201729	0.288917	0.229216	0.0027139	0.775502	0.643262	0.1952	0.508587	0.0179894	0.642595	0.977656	0.795174	0.915614	0.516297	0.518616	0.978862	0.148721	0.294758	0.0172645	0.373073	0.197989	0.881425	0.696633	0.704698	0.978244	0.567044	0.796284	0.333336	0.87335	0.398884	0.620193	0.522369	0.47953	0.737416	0.178829	0.897692	0.911128	0.193685	0.620193	0.149264	0.0102864	0.391603
rs71698233	0.00482579	0.335389	0.521122	0.060699	0.361013	0.255196	0.0498559	0.314155	0.703137	0.786583	0.0199987	0.476196	0.453278	0.271638	0.15626	0.0718626	0.685316	0.702668	0.209069	0.315144	0.682676	0.607728	0.125314	0.401657	0.747666	0.943766	0.246219	0.745216	0.605661	0.362633	0.761241	0.944979	0.589173	0.645255	0.542058	0.404073	0.738203	0.813121	0.271081	0.63059	0.188064	0.920516	0.872807	0.814714	0.0420651	0.821421	0.270951
rs56160634	0.476572	0.877692	0.54834	0.483951	0.15412	0.339516	0.170618	0.181053	0.677209	0.500677	0.247381	0.438941	0.198701	0.436102	0.309413	0.345777	0.50401	0.541906	0.0910416	0.0546628	0.818062	0.906815	0.416063	0.736087	0.238911	0.700561	0.769822	0.813359	0.666045	0.350873	0.256531	0.544621	0.934269	0.717827	0.0972032	0.0264346	0.369187	0.63314	0.705346	0.324449	0.477986	0.0557123	0.456249	0.132503	0.751808	0.303082
rs1611025	0.925043	0.426077	0.935776	0.51182	0.947464	0.689924	0.858432	0.0304912	0.337446	0.133924	0.404367	0.900993	0.62682	0.815116	0.743238	0.486895	0.178891	0.419735	0.664495	0.826427	0.861167	0.984858	0.860241	0.0508879	0.255525	0.828945	0.694505	0.482171	0.219674	0.971482	0.596392	0.0737514	0.0547835	0.138056	0.427813	0.22502	0.149962	0.0588312	0.951537	0.656505	0.519584	0.331528	0.344103	0.15499	0.48866
rs36119043	0.292625	0.445663	0.831245	0.78798	0.721424	0.876699	0.762801	0.316244	0.633477	0.406206	0.00458851	0.864634	0.970343	0.481746	0.284297	0.0141736	0.421318	0.0649702	0.0494369	0.936185	0.357827	0.0512335	0.601242	0.613929	0.862667	0.928413	0.0390453	0.78146	0.127223	0.350121	0.0686691	0.662973	0.152455	0.817572	0.848966	0.279969	0.338624	0.726935	0.0765826	0.864189	0.425217	0.993817	0.976712	0.589436
rs10579944	0.407756	0.629266	0.688076	0.815082	0.760121	0.1993	0.351628	0.697673	0.125846	0.236864	0.982476	0.119684	0.257162	0.301105	0.32282	0.116048	0.241043	0.923712	0.171465	0.390343	0.000605485	0.676455	0.132631	0.724162	0.456283	0.117381	0.939082	0.356868	0.577417	0.985337	0.753523	0.582342	0.61472	0.331031	0.115367	0.650066	0.4259	0.699142	0.797155	0.982832	0.951389	0.835263	0.0086076
rs10535391	0.519957	0.179157	0.495027	0.932121	0.603813	0.280977	0.356561	0.728303	0.792316	0.691814	0.235185	0.34081	0.904027	0.133657	0.787644	0.806079	0.123339	0.475473	0.0502236	0.318934	0.647428	0.842474	0.11097	0.750346	0.332005	0.878209	0.803711	0.854989	0.423987	0.979771	0.881667	0.636093	0.810248	0.454393	0.955904	0.150795	0.0547008	0.0477587	0.893975	0.170226	0.961435	0.598723
rs3030496	0.118035	0.186085	0.969281	0.279469	0.346659	0.839352	0.944801	0.414826	0.488429	0.975627	0.0959908	0.387776	0.397411	0.446773	0.316895	0.776179	0.309162	0.306312	0.066933	0.257021	0.272268	0.133866	0.382404	0.813486	0.801562	0.545238	0.927821	0.602628	0.542086	0.918182	0.300076	0.200227	0.730691	0.283513	0.0427061	0.0205445	0.302682	0.409784	0.389918	0.813486	0.645698
rs3059221	0.165059	0.00105836	0.210162	0.806104	0.676121	0.525629	0.565241	0.44992	0.0182685	0.914413	0.661068	0.090825	0.303355	0.662573	0.692803	0.574881	0.884239	0.0821299	0.793091	0.599831	0.859679	0.466596	0.755166	0.497898	0.712589	0.370262	0.197768	0.964658	0.769442	0.16247	0.660808	0.826159	0.522784	0.000779243	0.295706	0.681559	0.918573	0.0221766	0.833641	0.933855
rs35713041	0.919068	0.348106	0.724162	0.384343	0.00492269	0.718687	0.711623	0.714263	0.879748	0.0122387	0.60022	0.954618	0.345577	0.95394	0.287577	0.863642	0.249349	0.461073	0.164416	0.309306	0.772243	0.498297	0.677714	0.339187	0.174617	0.692237	0.922714	0.102502	0.00583221	0.303588	0.972627	0.639678	0.241565	0.932841	0.37345	0.464825	0.492497	0.166368	0.567594
rs67787836	0.345583	0.7446	0.937497	0.691273	0.829413	0.145964	0.445075	0.801658	0.757672	0.700615	0.252351	0.0308435	0.0634434	0.74158	0.288739	0.585451	0.724636	0.573165	0.0911457	0.57914	0.493738	0.648694	0.50276	0.253881	0.117888	0.496633	0.54857	0.0318074	0.325149	0.998217	0.993072	0.101875	0.425995	0.731159	0.319196	0.412215	0.189247	0.240149
rs148501393	0.65677	0.0786663	0.469257	0.590526	0.286256	0.914632	0.45118	0.906082	0.0447509	0.524631	0.779584	0.328318	0.582128	0.788686	0.236376	0.0979747	0.385124	0.640598	0.649653	0.654645	0.277562	0.348138	0.504433	0.486844	0.914649	0.688775	0.72165	0.24402	0.793092	0.558408	0.0293312	0.940665	0.559303	0.364119	0.676122	0.759937	0.20247
rs144378883	0.145666	0.693452	0.0693456	0.2262	0.0421538	0.583648	0.576794	0.972817	0.805186	0.229878	0.181401	0.431084	0.377588	0.18516	0.813894	0.221038	0.493492	0.705441	0.254703	0.165198	0.435961	0.552243	0.401312	0.882952	0.862667	0.986014	0.806275	0.477875	0.537533	0.0891096	0.248128	0.466263	0.369112	0.837341	0.291367	0.727344
rs6145346	0.024503	0.129754	0.260082	0.262537	0.702449	0.823368	0.11249	0.453291	0.720137	0.649536	0.0821688	0.268316	0.128121	0.133495	0.165161	0.351086	0.46516	0.330984	0.166133	0.0502554	0.883559	0.0337055	0.436461	0.482061	0.456936	0.118853	0.771456	0.226113	0.571786	0.3459	0.717908	0.283259	0.054584	0.833044	0.719909
rs10536238	0.131856	0.825177	0.751902	0.495731	0.182011	0.534273	0.360417	0.305306	0.127973	0.251615	0.204287	0.768469	0.519989	0.118284	0.613129	0.133256	0.324426	0.505972	0.567579	0.277652	0.267376	0.589268	0.39464	0.379085	0.29044	0.0899176	0.628873	0.298544	0.388286	0.507773	0.00269315	0.571341	0.918265	0.652979
rs34802628	0.422829	0.00479964	0.659815	0.971007	0.568064	0.816764	0.817103	0.602992	0.877555	0.243508	0.420917	0.741532	0.352451	0.422299	0.669435	0.853028	0.943878	0.312667	0.664483	0.717508	0.593417	0.228916	0.147264	0.0238886	0.764764	0.420531	0.159552	0.252316	0.382412	0.772354	0.439959	0.84412	0.839424
rs71102499	0.762054	0.826395	0.431931	0.93389	0.378628	0.517816	0.123147	0.0105858	0.797624	0.032037	0.796167	0.924154	0.28948	0.102328	0.356578	0.934269	0.881644	0.959161	0.0282345	0.781316	0.0170053	0.12777	0.775239	0.72759	0.269558	0.752175	0.474055	0.862324	0.0762915	0.25736	0.327429	0.64494
rs10540867	0.969969	0.893805	0.137072	0.66224	0.262862	0.314404	0.173284	0.667754	0.174728	0.933801	0.0288964	0.0558655	0.883242	0.427869	0.492225	0.344917	0.477964	0.920218	0.616251	0.660206	0.200149	0.191834	0.125812	0.958715	0.728104	0.676784	0.231356	0.27314	0.586982	0.329155	0.876919
rs3061475	0.829587	0.234441	0.753523	0.39583	0.395701	0.0237589	0.960681	0.363188	0.854408	0.147163	0.986212	0.402237	0.768301	0.476089	0.593315	0.624655	0.999142	0.148119	0.656319	0.881993	0.612862	0.857165	0.62459	0.487155	0.112347	0.103556	0.543674	0.533387	0.281838	0.329537
rs35453727	0.889435	0.264017	0.88226	0.337174	0.96087	0.269097	0.764866	0.271523	0.289836	0.00571491	0.105983	0.0341795	0.753997	0.477484	0.139167	0.350873	0.0845137	0.491643	0.28982	0.197963	0.480589	0.892585	0.477638	0.992954	0.208332	0.597985	0.434247	0.732503	0.399139
rs5833522	0.182926	0.729698	0.184596	0.251793	0.824862	0.874407	0.776986	0.47211	0.801188	0.590455	0.64905	0.701334	0.120645	0.697085	0.241639	0.0735234	0.819025	0.845899	0.584012	0.117458	0.930613	0.0979052	0.899636	0.510148	0.26061	0.57022	0.728883	0.264651
rs3833559	0.772932	0.232866	0.229495	0.869797	0.67075	0.272109	0.72722	0.103329	0.998105	0.622615	0.56208	0.0760117	0.0428721	0.297855	0.0810906	0.346147	0.236833	0.0301346	0.0303232	0.367628	0.336174	0.247321	0.547764	0.1504	0.368289	0.12921	0.371316
rs1610921	0.0468137	0.934117	0.579882	0.533828	0.536758	0.901353	0.335322	0.484559	0.938719	0.429156	0.435678	0.774696	0.228305	0.212635	0.0491135	0.328701	0.765627	0.355437	0.127442	0.95694	0.527142	0.346189	0.729667	0.363354	0.736119	0.650898
rs10594574	0.091616	0.50447	0.218519	0.769158	0.766839	0.883335	0.100977	0.864327	0.0391548	0.0058949	0.869056	0.460984	0.133124	0.739859	0.310629	0.700561	0.638104	0.0478001	0.928961	0.189689	0.777937	0.513292	0.545839	0.570682	0.849697
rs3043804	0.167045	0.837408	0.917843	0.585679	0.0468954	0.603856	0.220613	0.501767	0.0698244	0.228297	0.0357431	0.13273	0.334766	0.506363	0.366531	0.0289686	0.136256	0.229441	0.0248025	0.705965	0.908407	0.571402	0.671066	0.542828
rs10532209	0.118045	0.647094	0.0932616	0.527962	0.39456	0.226365	0.126476	0.191591	0.621369	0.0534619	0.872464	0.639122	0.679977	0.765671	0.90187	0.13514	0.118381	0.557434	0.939272	0.83009	0.965542	0.40225	0.430885
rs10625985	0.892209	0.987075	0.0917931	0.311105	0.813869	0.240132	0.0597614	0.553339	0.22634	0.451296	0.19923	0.578402	0.489264	0.178119	0.420785	0.0557005	0.490769	0.152466	0.530639	0.937912	0.315011	0.111541
rs35173752	0.474304	0.156995	0.464437	0.00359574	0.289023	0.448865	0.532164	0.976917	0.310692	0.767655	0.576463	0.817331	0.188764	0.814648	0.60386	0.290243	0.646615	0.342815	0.10969	0.669565	0.601438
rs55678559	0.199252	0.425084	0.738198	0.638693	0.475293	0.495544	0.0611976	0.121199	0.584516	0.487449	0.348446	0.620908	0.336115	0.394354	0.879568	0.456281	0.138589	0.110241	0.161626	0.338833
rs34899580	0.067169	0.422809	0.941445	0.218997	0.869866	0.770175	0.806802	0.833488	0.181758	0.375496	0.578803	0.256238	0.309642	0.481919	0.438612	0.255177	0.525501	0.830587	0.498259
rs10556197	0.0916785	0.918826	0.407161	0.795824	0.467959	0.18949	0.842169	0.486127	0.753065	0.711419	0.649797	0.000543995	0.814688	0.264191	0.993338	0.182957	0.233221	0.915625
rs111626822	0.178023	0.509619	0.364923	0.640418	0.386632	0.39794	0.982391	0.955578	0.0256511	0.781339	0.261321	0.522847	0.717639	0.457222	0.667483	0.35068	0.315972
rs4024564	0.956793	0.997281	0.0947859	0.383182	0.099884	0.176975	0.828574	0.206152	0.0377563	0.41385	0.266536	0.00265347	0.635489	0.735255	0.0377068	0.615323
rs60922184	0.582879	0.877692	0.908775	0.55969	0.768137	0.339516	0.00281559	0.302325	0.674031	0.0341524	0.425502	0.666124	0.364508	0.432123	0.886246
rs2308000	0.693373	0.768678	0.248206	0.891234	0.705693	0.830129	0.656497	0.775363	0.80886	0.697144	0.403007	0.554652	0.77772	0.673484
rs35567218	0.171864	0.543387	0.00549698	0.451256	0.654424	0.77863	0.499197	0.197133	0.316684	0.559623	0.218224	0.80526	0.674101
rs55965654	0.177414	0.256899	0.257162	0.625439	0.073203	0.687699	0.0798088	0.326936	0.148004	0.756386	0.124787	0.851175
rs10546179	0.628536	0.955061	0.0881068	0.258056	0.966891	0.530868	0.984011	0.607112	0.430518	0.915489	0.161083
rs3083268	0.102484	0.208498	0.982476	0.359483	0.78686	0.246103	0.940174	0.330777	0.776972	0.669781
rs10649306	0.523293	0.597321	0.669866	0.345037	0.255062	0.77654	0.0171355	0.962185	0.569848
rs6481	0.322437	0.762823	0.515429	0.500562	0.652666	0.619435	0.458668	0.777808
rs59629990	0.185195	0.891522	0.486899	0.74018	0.605188	0.494145	0.484925
rs2308292	0.0458986	0.988503	0.656179	0.47308	0.834113	0.847982
rs3082950	0.601944	0.976697	0.200858	0.369735	0.6995
rs3830338	0.524996	0.49124	0.942327	0.0984597
rs10563906	0.37373	0.549703	0.128464
rs11283102	0.633801	0.629266
rs10562732	0.170944
[truncated: 11 more columns]

## Sheet: Supplementary Table 3
Supplementary Table 3. Allele frequencies and forensic parameters of the 59 au-DIP loci in the Tibetan groups from Qinghai Province, China (CTQ) and Tibetan in Tibet Autonomous Region, China (CTT)
Loci	I		HWE-p		PE		PD		PM		PIC		Hobs
	CTQ	CTT	CTQ	CTT	CTQ	CTT	CTQ	CTT	CTQ	CTT	CTQ	CTT	CTQ	CTT
rs10532209	0.416	0.396	1	1	0.1738	0.171	0.6186	0.6126	0.3814	0.3874	0.3679	0.364	0.4839	0.4805
rs10535391	0.397	0.451	0.39	0.742	0.1439	0.1991	0.6266	0.6135	0.3734	0.3865	0.3641	0.3726	0.4452	0.513
rs10536238	0.49	0.555	0.839	0.425	0.1792	0.1556	0.6295	0.6361	0.3705	0.3639	0.3749	0.3719	0.4903	0.461
rs10540867	0.494	0.458	0.869	0.34	0.1961	0.2239	0.6199	0.5997	0.3801	0.4003	0.375	0.3732	0.5097	0.539
rs10546179	0.49	0.448	0.213	0.233	0.2401	0.2305	0.5929	0.5938	0.4071	0.4062	0.3749	0.3723	0.5548	0.5455
rs10556197	0.297	0.244	0.256	0.219	0.099	0.0772	0.5816	0.5351	0.4184	0.4649	0.3303	0.3006	0.3742	0.3312
rs10562732	0.455	0.49	0.512	0.238	0.1633	0.2371	0.6342	0.5948	0.3658	0.4052	0.373	0.3749	0.471	0.5519
rs10563906	0.665	0.682	1	0.24	0.1486	0.171	0.5916	0.5681	0.4084	0.4319	0.3465	0.3398	0.4516	0.4805
rs10579944	0.584	0.529	0.721	1	0.1633	0.1875	0.6242	0.6233	0.3758	0.3767	0.3679	0.3741	0.471	0.5
rs10581929	0.465	0.578	0.032	0.483	0.122	0.2051	0.6547	0.6025	0.3453	0.3975	0.3737	0.3689	0.4129	0.5195
rs10594574	0.471	0.37	1	1	0.1903	0.1606	0.6217	0.6059	0.3783	0.3941	0.3742	0.3576	0.5032	0.4675
rs10610764	0.671	0.692	0.278	0.703	0.1139	0.1459	0.6015	0.5735	0.3985	0.4265	0.3441	0.3356	0.4	0.4481
rs10625985	0.581	0.653	0.624	0.166	0.1583	0.1991	0.6278	0.5717	0.3722	0.4283	0.3684	0.3506	0.4645	0.513
rs10649306	0.494	0.481	0.629	0.88	0.208	0.1819	0.6129	0.6274	0.3871	0.3726	0.375	0.3746	0.5226	0.4935
rs111626822	0.477	0.477	0.866	1	0.1792	0.1875	0.6287	0.624	0.3713	0.376	0.3745	0.3745	0.4903	0.5
rs11283102	0.5	0.471	0.862	1	0.1961	0.1875	0.62	0.6233	0.38	0.3767	0.375	0.3741	0.5097	0.5
rs144378883	0.423	0.451	0.855	1	0.1847	0.1875	0.6146	0.6203	0.3854	0.3797	0.3689	0.3726	0.4968	0.5
rs148501393	0.548	0.516	0.258	0.434	0.1486	0.2239	0.641	0.6027	0.359	0.3973	0.3726	0.3747	0.4516	0.539
rs1610921	0.597	0.584	0.18	0.414	0.2205	0.1507	0.5866	0.6304	0.4134	0.3696	0.3655	0.3678	0.5355	0.4545
rs1611025	0.445	0.416	0.153	0.741	0.2401	0.1932	0.5871	0.6074	0.4129	0.3926	0.372	0.3678	0.5548	0.5065
rs2308000	0.577	0.614	0.734	1	0.1633	0.1658	0.6263	0.6111	0.3737	0.3889	0.3689	0.3618	0.471	0.474
rs2308292	0.626	0.653	0.482	0.219	0.1393	0.1195	0.6184	0.6115	0.3816	0.3885	0.3587	0.3506	0.4387	0.4091
rs3030496	0.552	0.568	0.529	0.438	0.208	0.2113	0.6076	0.6017	0.3924	0.3983	0.3723	0.3703	0.5226	0.526
rs3043804	0.494	0.536	0.746	0.86	0.1738	0.1764	0.6326	0.6287	0.3674	0.3713	0.375	0.3737	0.4839	0.487
rs3059221	0.49	0.523	0.879	0.031	0.1792	0.1195	0.6295	0.657	0.3705	0.343	0.3749	0.3745	0.4903	0.4091
rs3061475	0.542	0.497	0.751	1	0.202	0.1875	0.613	0.625	0.387	0.375	0.3732	0.375	0.5161	0.5
rs3076465	0.513	0.516	0.531	0.642	0.1633	0.2113	0.6379	0.6105	0.3621	0.3895	0.3748	0.3747	0.471	0.526
rs3082950	0.458	0.36	0.631	0.864	0.1685	0.1658	0.632	0.598	0.368	0.402	0.3732	0.3547	0.4774	0.474
rs3083268	0.494	0.549	0.324	0.053	0.1534	0.2652	0.6432	0.5722	0.3568	0.4278	0.375	0.3726	0.4581	0.5779
rs33928328	0.494	0.526	0.866	0.846	0.1961	0.1819	0.6199	0.6268	0.3801	0.3732	0.375	0.3743	0.5097	0.4935
rs34731870	0.523	0.555	0.556	0.606	0.2142	0.1658	0.6082	0.6309	0.3918	0.3691	0.3745	0.3719	0.529	0.474
rs34802628	0.397	0.305	0.484	1	0.1961	0.1323	0.5987	0.5772	0.4013	0.4228	0.3641	0.3342	0.5097	0.4286
rs34899580	0.497	0.526	1	0.433	0.1903	0.1606	0.6234	0.6383	0.3766	0.3617	0.375	0.3743	0.5032	0.4675
rs35173752	0.535	0.575	0.857	0.318	0.1792	0.1459	0.6272	0.6358	0.3728	0.3642	0.3737	0.3694	0.4903	0.4481
rs35453727	0.535	0.562	0.528	0.75	0.2142	0.1991	0.6067	0.6106	0.3933	0.3894	0.3737	0.3712	0.529	0.513
rs35464887	0.474	0.419	0.271	0.099	0.2335	0.1279	0.596	0.6417	0.404	0.3583	0.3743	0.3683	0.5484	0.4221
rs35567218	0.355	0.448	0.29	0.113	0.1903	0.2439	0.5812	0.5853	0.4188	0.4147	0.353	0.3723	0.5032	0.5584
rs35713041	0.5	0.604	0.627	1	0.208	0.171	0.6129	0.6126	0.3871	0.3874	0.375	0.364	0.5226	0.4805
rs35828751	0.358	0.338	0.03	0.213	0.1026	0.1155	0.623	0.6068	0.377	0.3932	0.354	0.3473	0.3806	0.4026
rs36119043	0.552	0.594	0.87	0.861	0.1738	0.1658	0.6273	0.6192	0.3727	0.3808	0.3723	0.366	0.4839	0.474
rs3830338	0.665	0.744	0.045	0.835	0.099	0.1116	0.61	0.5422	0.39	0.4578	0.3465	0.3087	0.3742	0.3961
rs3833559	0.226	0.266	0.03	0.423	0.0571	0.0933	0.5126	0.556	0.4874	0.444	0.2885	0.3144	0.2839	0.3636
rs3988323	0.474	0.445	0.424	1	0.2205	0.1875	0.604	0.6189	0.396	0.3811	0.3743	0.3719	0.5355	0.5
rs4024564	0.494	0.497	0.741	0.628	0.1738	0.2113	0.6326	0.611	0.3674	0.389	0.375	0.375	0.4839	0.526
rs55678559	0.529	0.558	0.17	1	0.1393	0.1819	0.6483	0.6214	0.3517	0.3786	0.3742	0.3716	0.4387	0.4935
rs55965654	0.319	0.279	1	0.298	0.1348	0.1413	0.5867	0.5516	0.4133	0.4484	0.3402	0.3215	0.4323	0.4416
rs56160634	0.558	0.516	0.519	1	0.208	0.1875	0.6062	0.6245	0.3938	0.3755	0.3716	0.3747	0.5226	0.5
rs5833522	0.661	0.653	0.586	1	0.1633	0.1556	0.5862	0.5956	0.4138	0.4044	0.3476	0.3506	0.471	0.461
rs5877451	0.694	0.731	0.186	0.237	0.1026	0.1367	0.5884	0.5449	0.4116	0.4551	0.3347	0.3162	0.3806	0.4351
rs59629990	0.542	0.526	0.33	0.149	0.2269	0.1413	0.5979	0.6477	0.4021	0.3523	0.3732	0.3743	0.5419	0.4416
rs60922184	0.468	0.516	0.099	1	0.1348	0.1875	0.6499	0.6245	0.3501	0.3755	0.374	0.3747	0.4323	0.5
rs6145346	0.487	0.532	0.357	0.091	0.1534	0.258	0.643	0.5795	0.357	0.4205	0.3748	0.3739	0.4581	0.5714
rs61681053	0.471	0.503	0.246	0.076	0.1486	0.2652	0.644	0.5769	0.356	0.4231	0.3742	0.375	0.4516	0.5779
rs6481	0.468	0.549	0.425	0.547	0.2205	0.2113	0.6033	0.6063	0.3967	0.3937	0.374	0.3726	0.5355	0.526
rs66739142	0.474	0.487	0.635	0.028	0.208	0.2878	0.6116	0.5617	0.3884	0.4383	0.3743	0.3748	0.5226	0.5974
rs67365630	0.574	0.591	0.316	0.018	0.1486	0.1077	0.6347	0.6454	0.3653	0.3546	0.3694	0.3666	0.4516	0.3896
rs67787836	0.548	0.526	0.87	0.48	0.1792	0.2175	0.625	0.6058	0.375	0.3942	0.3726	0.3743	0.4903	0.5325
rs71102499	0.439	0.451	0.734	0.881	0.1685	0.1764	0.628	0.6265	0.372	0.3735	0.3712	0.3726	0.4774	0.487
rs71698233	0.416	0.37	0.353	0.363	0.1439	0.1932	0.6338	0.588	0.3662	0.412	0.3679	0.3576	0.4452	0.5065
Median values	0.494	0.516	0.529	0.547	0.1738	0.1819	0.6199	0.6106	0.3801	0.3894	0.3732	0.3719	0.4839	0.4935
I, insertion allele frequencies; HWE-p, exact tests of Hardy Weinberg equilibrium; PE, power of exclusion; PD, power of discrimination; PM, probability of matching; PIC, polymorphic information content; Hobs, observed heterozygosity

## Sheet: Supplementary Table 4
Supplementary Table 4. Allele frequencies and forensic parameters of the 2 mini STR loci in the Tibetan groups from Qinghai Province, China (CTQ) and Tibet Autonomous Region, China (CTT)
Alleles	CTQ		CTT
	D1S1656	D3S1358	D1S1656	D3S1358
8			0.003
11	0.048		0.032
12	0.09		0.071
13	0.09		0.156
14	0.077	0.035	0.058	0.029
15	0.197	0.271	0.256	0.318
15.3	0.006		0.023
16	0.31	0.413	0.253	0.386
16.3	0.01		0.003
17	0.1	0.213	0.101	0.208
17.3	0.048		0.039
18		0.061		0.055
18.3	0.013		0.003
19		0.006		0.003
19.3	0.01
HWE-p	0.754	0.39	0.011	0.74
PE	0.6727	0.3942	0.7349	0.5153
PD	0.9496	0.865	0.9297	0.8441
PM	0.0504	0.135	0.0703	0.1559
PIC	0.8094	0.6556	0.8022	0.6482
Hobs	0.8387	0.6774	0.8701	0.7532
I, insertion allele frequencies; HWE-p, exact tests of Hardy Weinberg equilibrium; PE, power of exclusion; PD, power of discrimination; PM, probability of matching; PIC, polymorphic information content; Hobs, observed heterozygosity.

## Sheet: Supplementary Table 5
Supplementary Table 5. Pairwise population FST values for the CTQ, CTT groups and other 26 reference populations based on individuals’ genotypes of 59 au-DIP loci
Populations	ACB	ASW	ESN	GWD	LWK	MSL	YRI	CEU	FIN	GBR	IBS	TSI	CLM	MXL	PEL	PUR	BEB	STU	ITU	GIH	PJL	KHV	CDX	JPT	CHS	CHB	CTQ
ASW	0.00278
ESN	0.0046	0.01747
GWD	0.00352	0.01034	0.00568
LWK	0.00392	0.00881	0.00818	0.00674
MSL	0.00283	0.01267	0.00518	0.00154	0.00678
YRI	0.0018	0.01081	0.00152	0.00266	0.00562	0.0028
CEU	0.12292	0.0969	0.16375	0.15433	0.14711	0.15591	0.1536
FIN	0.12217	0.09337	0.16411	0.15229	0.14535	0.15745	0.15201	0.00639
GBR	0.12059	0.09235	0.16178	0.15326	0.1442	0.15392	0.15218	-0.0002	0.00734
IBS	0.12434	0.09653	0.16543	0.15638	0.14761	0.15867	0.15408	0.00238	0.00551	-0.00064
TSI	0.13416	0.10504	0.17471	0.16545	0.15753	0.16877	0.16445	0.00326	0.00737	0.00257	0.00063
CLM	0.09212	0.06723	0.12776	0.12043	0.11595	0.12266	0.12025	0.01639	0.01925	0.01171	0.01396	0.01929
MXL	0.10491	0.07746	0.14092	0.13227	0.12586	0.13288	0.1348	0.03281	0.03185	0.02894	0.03295	0.03873	0.00856
PEL	0.12559	0.09888	0.15854	0.14838	0.14245	0.15166	0.15226	0.08344	0.07348	0.0763	0.08101	0.08721	0.03986	0.02048
PUR	0.08622	0.06056	0.12212	0.11242	0.10606	0.11669	0.11236	0.01005	0.0116	0.00779	0.0091	0.01176	0.00521	0.01319	0.04577
BEB	0.09555	0.06964	0.13194	0.12212	0.11361	0.12344	0.12409	0.02498	0.02641	0.02423	0.02624	0.03117	0.02046	0.02444	0.05887	0.01743
STU	0.10434	0.07492	0.1394	0.12888	0.12054	0.13027	0.13053	0.03125	0.03542	0.02934	0.0308	0.03401	0.02682	0.03333	0.06485	0.02371	0.00427
ITU	0.10356	0.07575	0.13799	0.12712	0.122	0.12862	0.12949	0.0281	0.03235	0.02771	0.03037	0.03408	0.02563	0.02926	0.06768	0.02174	0.00383	0.00176
GIH	0.10955	0.08302	0.1453	0.1354	0.13014	0.13724	0.13683	0.02454	0.02773	0.02506	0.02552	0.03056	0.02827	0.03327	0.07525	0.02445	0.00528	0.00409	0.00375
PJL	0.10669	0.07949	0.1419	0.13045	0.12627	0.13362	0.13321	0.02133	0.0251	0.02133	0.02391	0.0271	0.02285	0.02633	0.06586	0.01916	0.00262	0.00499	0.00191	0.00437
KHV	0.09439	0.07262	0.12548	0.11433	0.11096	0.11522	0.12019	0.04577	0.0501	0.04361	0.04328	0.05267	0.02764	0.02813	0.05449	0.02735	0.02611	0.03857	0.03495	0.03621	0.0346
CDX	0.09215	0.06938	0.12245	0.11069	0.10939	0.11323	0.11795	0.0492	0.04917	0.04732	0.04868	0.05655	0.02554	0.02329	0.04557	0.02673	0.02851	0.03882	0.03467	0.03691	0.03528	0.00133
JPT	0.09055	0.0674	0.12275	0.11367	0.10711	0.11251	0.11676	0.0451	0.04565	0.04085	0.04008	0.04864	0.02131	0.02039	0.0446	0.0234	0.0291	0.04092	0.04058	0.04023	0.03846	0.00609	0.00599
CHS	0.09786	0.07459	0.12905	0.11936	0.11387	0.11895	0.12331	0.04426	0.04617	0.04203	0.04142	0.04984	0.02636	0.02585	0.05513	0.02618	0.02884	0.04252	0.03951	0.03994	0.03711	0.00055	0.00337	0.00345
CHB	0.09955	0.07753	0.13259	0.12258	0.11683	0.12096	0.12631	0.04258	0.04487	0.04215	0.04088	0.04841	0.0273	0.02521	0.05652	0.02725	0.02863	0.04469	0.0403	0.04199	0.03861	0.00301	0.007	0.00371	-3e-05
CTQ	0.10308	0.0796	0.13335	0.12533	0.12032	0.12422	0.12875	0.04346	0.04408	0.04152	0.04204	0.04784	0.02629	0.02155	0.05168	0.02706	0.02877	0.04338	0.03787	0.04127	0.03761	0.01314	0.01181	0.00777	0.00603	0.00349
CTT	0.11272	0.08928	0.14389	0.13686	0.13054	0.13593	0.14057	0.05105	0.04925	0.04801	0.04759	0.05501	0.03547	0.03021	0.06164	0.03546	0.03709	0.05238	0.04753	0.04898	0.04581	0.02043	0.02068	0.01295	0.0107	0.01095	0.00163
CTQ, Tibetan in Qinghai, China (n = 155) ; CTT, Tibetan in Tibet, China (n = 154); CDX, Chinese Dai in Xishuangbanna, China (n = 93); CHB, Han Chinese in Beijing, China (n = 103); CHS, Southern Han Chinese, China (n = 105); KHV, Kinh in Ho Chi Minh City, Vietnam (n = 99); JPT, Japanese in Tokyo, Japan (n = 104); PJL, Punjabi in Lahore, Pakistan (n = 96); GIH, Gujarati Indian in Houston, TX (n = 1…

## Sheet: Supplementary Table 6
Supplementary Table 6. Pairwise population DA values for the CTQ, CTT groups and other 26 reference populations based on individuals’ genotypes of 59 au-DIP loci
Populations	ACB	ASW	ESN	GWD	LWK	MSL	YRI	CEU	FIN	GBR	IBS	TSI	CLM	MXL	PEL	PUR	BEB	STU	ITU	GIH	PJL	KHV	CDX	JPT	CHS	CHB	CTQ
ASW	0.0024
ESN	0.0028	0.007
GWD	0.0023	0.0049	0.0024
LWK	0.0025	0.0045	0.0034	0.0028
MSL	0.0025	0.0059	0.0026	0.0018	0.0032
YRI	0.002	0.0051	0.0016	0.0018	0.0027	0.0019
CEU	0.0357	0.0279	0.0505	0.0467	0.044	0.0484	0.0469
FIN	0.0356	0.027	0.0506	0.046	0.0434	0.0489	0.0464	0.0029
GBR	0.035	0.0266	0.0498	0.0463	0.0431	0.0478	0.0464	0.0013	0.0033
IBS	0.0362	0.0277	0.0512	0.0474	0.0442	0.0494	0.0472	0.0018	0.0027	0.0012
TSI	0.039	0.0301	0.0539	0.0502	0.0472	0.0524	0.0502	0.002	0.0032	0.002	0.0014
CLM	0.0271	0.02	0.0398	0.0369	0.0352	0.0386	0.0372	0.0055	0.0064	0.0043	0.0048	0.0062
MXL	0.0314	0.0235	0.0442	0.0409	0.0386	0.0422	0.0422	0.0099	0.0099	0.009	0.0099	0.0115	0.0038
PEL	0.0366	0.0289	0.0486	0.045	0.0429	0.0468	0.0465	0.0234	0.0207	0.0214	0.0228	0.0244	0.0117	0.007
PUR	0.0255	0.0181	0.0383	0.0346	0.0323	0.0369	0.035	0.0038	0.0043	0.0033	0.0035	0.0042	0.0026	0.0049	0.0133
BEB	0.0285	0.0211	0.0414	0.0378	0.0346	0.0394	0.0389	0.0077	0.0083	0.0076	0.008	0.0093	0.0066	0.0079	0.017	0.0058
STU	0.0305	0.0219	0.0431	0.0392	0.0361	0.0407	0.0401	0.0091	0.0105	0.0087	0.009	0.0098	0.0081	0.0102	0.0185	0.0073	0.0025
ITU	0.0306	0.0225	0.043	0.0391	0.0369	0.0405	0.0402	0.0083	0.0097	0.0083	0.0088	0.0098	0.0079	0.0091	0.0194	0.0068	0.0023	0.0017
GIH	0.0326	0.0246	0.0456	0.0418	0.0396	0.0436	0.0428	0.0074	0.0084	0.0076	0.0076	0.009	0.0086	0.0101	0.0215	0.0075	0.0027	0.0023	0.0022
PJL	0.0315	0.0235	0.0442	0.04	0.038	0.0421	0.0414	0.0066	0.0077	0.0067	0.0073	0.0081	0.0071	0.0083	0.0187	0.0061	0.002	0.0026	0.0017	0.0024
KHV	0.0294	0.0229	0.0408	0.0368	0.0351	0.0378	0.0391	0.0134	0.015	0.0129	0.0127	0.0154	0.0087	0.0089	0.0163	0.0085	0.0082	0.0114	0.0103	0.0107	0.0103
CDX	0.0285	0.0218	0.0394	0.0352	0.0343	0.0368	0.038	0.0143	0.0147	0.0139	0.0141	0.0163	0.0082	0.0077	0.0139	0.0083	0.0088	0.0115	0.0103	0.0109	0.0105	0.0016
JPT	0.0281	0.0212	0.0397	0.0363	0.0338	0.0368	0.0379	0.0131	0.0136	0.0121	0.0117	0.0141	0.007	0.0068	0.0134	0.0074	0.0089	0.012	0.0118	0.0117	0.0112	0.0028	0.0028
CHS	0.0304	0.0234	0.042	0.0383	0.0361	0.0391	0.0402	0.0129	0.0138	0.0124	0.0121	0.0145	0.0083	0.0083	0.0165	0.0081	0.0089	0.0124	0.0115	0.0116	0.0109	0.0014	0.0021	0.0021
CHB	0.0309	0.0243	0.043	0.0393	0.0369	0.0396	0.0411	0.0124	0.0135	0.0125	0.012	0.0141	0.0086	0.0081	0.0168	0.0084	0.0088	0.013	0.0117	0.0122	0.0113	0.002	0.003	0.0022	0.0012
CTQ	0.0322	0.0249	0.0439	0.0407	0.0385	0.0412	0.0424	0.0124	0.013	0.0121	0.0121	0.0137	0.0081	0.0069	0.0153	0.0081	0.0087	0.0125	0.0109	0.0118	0.0108	0.0044	0.0041	0.003	0.0025	0.0019
CTT	0.0349	0.0276	0.0469	0.044	0.0414	0.0446	0.0458	0.0144	0.0143	0.0138	0.0135	0.0156	0.0105	0.0091	0.0178	0.0103	0.0108	0.0149	0.0134	0.0138	0.013	0.0063	0.0064	0.0043	0.0038	0.0038	0.0012
CTQ, Tibetan in Qinghai, China (n = 155) ; CTT, Tibetan in Tibet, China (n = 154); CDX, Chinese Dai in Xishuangbanna, China (n = 93); CHB, Han Chinese in Beijing, China (n = 103); CHS, Southern Han Chinese, China (n = 105); KHV, Kinh in Ho Chi Minh City, Vietnam (n = 99); JPT, Japanese in Tokyo, Japan (n = 104); PJL, Punjabi in Lahore, Pakistan (n = 96); GIH, Gujarati Indian in Houston, TX (n = 1…

## Sheet: Supplementary Table 7
Supplementary Table 7. Proportions of ancestral compositions of these 28 populations at K=2-5 by STRUCTURE analysis
Populations	K=2			K=3				K=4					K=5
	non-Africa	Africa		Africa	Europe	East Asia		South Asia	Africa	Europea	East Asia		East Asia	Europea	America	South Asia	Africa
ACB	0.0616	0.9384		0.9108	0.0435	0.0457		0.0858	0.8412	0.0354	0.0376		0.0314	0.0307	0.1263	0.0346	0.777
ASW	0.1693	0.8307		0.7929	0.1038	0.1033		0.1183	0.7233	0.0751	0.0833		0.0582	0.0634	0.1493	0.0637	0.6653
ESN	0.0161	0.9839		0.97	0.0154	0.0146		0.0602	0.9135	0.0127	0.0136		0.013	0.0118	0.1071	0.0144	0.8536
GWD	0.0227	0.9773		0.9613	0.0182	0.0205		0.0587	0.9065	0.0166	0.0182		0.018	0.0151	0.099	0.016	0.8518
LWK	0.0324	0.9676		0.9486	0.0281	0.0233		0.0652	0.8905	0.0235	0.0208		0.0193	0.0213	0.1041	0.0213	0.8341
MSL	0.0167	0.9833		0.969	0.013	0.018		0.0601	0.9106	0.012	0.0173		0.0171	0.011	0.1087	0.0125	0.8507
YRI	0.0195	0.9805		0.9655	0.0174	0.0171		0.0641	0.9055	0.0152	0.0152		0.0148	0.0142	0.1129	0.0151	0.843
CEU	0.9796	0.0204		0.0192	0.877	0.1038		0.1789	0.0189	0.7422	0.06		0.0549	0.6812	0.0551	0.1899	0.0189
FIN	0.9811	0.0189		0.0183	0.8401	0.1416		0.1606	0.0169	0.7355	0.087		0.0612	0.6738	0.0911	0.1582	0.0157
GBR	0.9809	0.0191		0.0182	0.8584	0.1234		0.1716	0.0176	0.7302	0.0806		0.0663	0.6587	0.0796	0.1783	0.0171
IBS	0.9839	0.0161		0.0153	0.872	0.1127		0.1453	0.0149	0.7654	0.0744		0.0684	0.7045	0.0578	0.1547	0.0146
TSI	0.9822	0.0178		0.0157	0.8947	0.0896		0.1259	0.0156	0.8009	0.0576		0.0479	0.7468	0.0532	0.1372	0.0149
CLM	0.9513	0.0487		0.0497	0.5891	0.3612		0.2445	0.0481	0.4741	0.2333		0.1115	0.3714	0.3052	0.1714	0.0405
MXL	0.9662	0.0338		0.032	0.3906	0.5774		0.2884	0.0317	0.2856	0.3944		0.1516	0.2003	0.4565	0.1684	0.0233
PEL	0.9502	0.0498		0.0402	0.1737	0.7861		0.2285	0.0415	0.1334	0.5965		0.1543	0.0619	0.6896	0.0678	0.0264
PUR	0.9381	0.0619		0.0626	0.6508	0.2866		0.213	0.0608	0.5369	0.1894		0.1147	0.4369	0.2156	0.18	0.0528
BEB	0.9559	0.0441		0.0429	0.6311	0.326		0.5865	0.0341	0.2158	0.1636		0.1193	0.1412	0.1136	0.594	0.0318
STU	0.9597	0.0403		0.0406	0.7635	0.1959		0.676	0.0288	0.2066	0.0886		0.0607	0.1203	0.1027	0.6892	0.0272
ITU	0.9624	0.0376		0.0358	0.7238	0.2404		0.6689	0.0272	0.2055	0.0985		0.0731	0.1267	0.0969	0.6776	0.0257
GIH	0.9675	0.0325		0.0322	0.7727	0.1951		0.6251	0.0249	0.2629	0.0872		0.0667	0.1753	0.085	0.6491	0.0239
PJL	0.9624	0.0376		0.0372	0.7569	0.2059		0.6014	0.029	0.2658	0.1039		0.0779	0.1832	0.0804	0.631	0.0275
KHV	0.9515	0.0485		0.0386	0.1356	0.8258		0.1597	0.0373	0.0913	0.7117		0.6108	0.0689	0.1577	0.1283	0.0344
CDX	0.9516	0.0484		0.037	0.1134	0.8496		0.1761	0.0365	0.0687	0.7187		0.5467	0.0485	0.2451	0.1268	0.033
JPT	0.9428	0.0572		0.0416	0.1075	0.8509		0.1094	0.0424	0.0863	0.7619		0.5822	0.0619	0.2399	0.0792	0.0368
CHS	0.9599	0.0401		0.0286	0.1158	0.8556		0.1144	0.0287	0.0938	0.7631		0.6494	0.0687	0.1709	0.0838	0.0272
CHB	0.9654	0.0346		0.0253	0.129	0.8457		0.1154	0.0248	0.1038	0.756		0.657	0.0781	0.1548	0.0868	0.0233
CTQ	0.9652	0.0348		0.0252	0.1265	0.8483		0.1212	0.0259	0.1061	0.7468		0.6198	0.0771	0.191	0.0879	0.0243
CTT	0.9721	0.0279		0.0194	0.1042	0.8764		0.084	0.0198	0.0916	0.8047		0.6885	0.0702	0.1593	0.063	0.019
CTQ, Tibetan in Qinghai, China (n = 155) ; CTT, Tibetan in Tibet, China (n = 154); CDX, Chinese Dai in Xishuangbanna, China (n = 93); CHB, Han Chinese in Beijing, China (n = 103); CHS, Southern Han Chinese, China (n = 105); KHV, Kinh in Ho Chi Minh City, Vietnam (n = 99); JPT, Japanese in Tokyo, Japan (n = 104); PJL, Punjabi in Lahore, Pakistan (n = 96); GIH, Gujarati Indian in Houston, TX (n = 1…

## Sheet: Supplementary Table 8
Supplementary Table 8. The Population-specific divergence (PSD) values and accumulated values of the 59 au-DIP loci across five geographical region populations and of each geographical region population
Loci	Among 5 geographical region populations	AFR-no AFR	EUR-no EUR	AMR-no AMR	SAS-no SAS	EAS-no EAS
rs10532209	0.0251	0.0181	0.0052	0.0053	0.0041	0.0223
rs10535391	0.0014	0	0	0.0004	0.0012	0.0013
rs10536238	0.0242	0.0167	0.0129	0.0111	0.0074	0.0036
rs10540867	0.0862	0.0657	0.0841	0.0185	0.0046	0.0092
rs10546179	0.0192	0.001	0.0252	0.0016	0.0115	0
rs10556197	0.0641	0.0862	0.0323	0.0171	0.0119	0.0019
rs10562732	0.0132	0.0003	0.0004	0.0143	0.003	0.0049
rs10563906	0.1041	0.1107	0.0569	0.0311	0.0163	0.006
rs10579944	0.1526	0.1741	0.0152	0.1073	0.0207	0.011
rs10581929	0.0834	0.0449	0.0036	0.0802	0.003	0.0312
rs10594574	0.0401	0.0252	0.021	0.0265	0	0.0044
rs10610764	0.0257	0.0084	0.0343	0.0003	0.0017	0.0103
rs10625985	0.0107	0.0137	0.0037	0.0021	0.0019	0.0023
rs10649306	0.0352	0.0237	0.0057	0.0158	0.0056	0.024
rs111626822	0.0451	0.0327	0.0121	0.0084	0.0338	0.0115
rs11283102	0.0501	0.0044	0.0032	0.0778	0.0006	0.0001
rs144378883	0.1169	0.1583	0.0208	0.0518	0.0096	0.0258
rs148501393	0.0327	0.0442	0	0.0041	0.0038	0.0239
rs1610921	0.0052	0.0001	0.0018	0.0027	0.0051	0
rs1611025	0.0986	0.1498	0.0438	0.0001	0	0.038
rs2308000	0.0389	0.0571	0.0068	0.0024	0.0092	0.0141
rs2308292	0.02	0.0087	0.0042	0.0046	0.017	0.0079
rs3030496	0.0021	0.0001	0.0017	0.0004	0.0003	0.0017
rs3043804	0.044	0	0.0119	0.0599	0.0026	0.0001
rs3059221	0.0307	0.0196	0.0057	0.0246	0.003	0.0045
rs3061475	0.0051	0.0005	0.0009	0.0017	0.0037	0.0029
rs3076465	0.1081	0.1031	0.0311	0.0857	0.0044	0.0037
rs3082950	0.0138	0.0166	0.0001	0.0034	0.0067	0.0048
rs3083268	0.1287	0.1775	0.0094	0.0224	0.0879	0.0012
rs33928328	0.0274	0.0082	0.0184	0.0178	0.0036	0.0036
rs34731870	0.1057	0.0736	0.0064	0.1089	0.0002	0.017
rs34802628	0.0417	0.014	0.0163	0.0477	0.0002	0.0002
rs34899580	0.0777	0.0515	0.0401	0.0397	0.0214	0.0005
rs35173752	0.1855	0.2078	0.0846	0.0143	0.1038	0.0031
rs35453727	0.0854	0.034	0.0042	0.0424	0.0001	0.0892
rs35464887	0.0237	0.0159	0.0053	0.0035	0.0227	0.0027
rs35567218	0.0026	0	0.0035	0	0.0003	0.0016
rs35713041	0.0944	0.0748	0.0054	0.0904	0.0016	0.0212
rs35828751	0.0292	0.0324	0.0013	0.0074	0.0165	0.0048
rs36119043	0.0102	0.0099	0.0057	0.0004	0.0059	0.0013
rs3830338	0.0449	0.0004	0.0001	0.0531	0.0183	0.0056
rs3833559	0.053	0.0507	0.0468	0.0201	0.0006	0.0002
rs3988323	0.0129	0.0047	0.0026	0.0047	0.001	0.0127
rs4024564	0.0216	0.0049	0.0268	0.0035	0.0085	0.0005
rs55678559	0.01	0.0001	0.0009	0.014	0.0006	0.0003
rs55965654	0.019	0.0159	0.0014	0.0013	0.0022	0.0218
rs56160634	0.0302	0.0215	0.034	0	0.0056	0.0059
rs5833522	0.1509	0.1322	0.117	0.0162	0.0474	0.0151
rs5877451	0.0255	0.0094	0.0038	0.01	0.0221	0.0045
rs59629990	0.0546	0.0789	0.0086	0.0002	0.0004	0.0403
rs60922184	0.043	0.0303	0.0367	0.0007	0.0159	0.0106
rs6145346	0.027	0.0276	0.0103	0.0022	0.0188	0.0025
rs61681053	0.0182	0.0158	0.0006	0.0111	0.0113	0
rs6481	0.1102	0.1697	0.0478	0.0141	0.0258	0.0039
rs66739142	0.1054	0.0929	0.002	0.0678	0.0036	0.0519
rs67365630	0.0529	0.0646	0.0234	0.0136	0.0051	0.0075
rs67787836	0.0341	0.0389	0.0295	0.0033	0.0013	0.0051
rs71102499	0.023	0.0051	0.007	0.0285	0.0009	0
rs71698233	0.0908	0.1074	0.0017	0	0.0013	0.0967
Accumulated PSD	3.0359	2.7545	1.0462	1.3185	0.6476	0.7029
AFR, African; EUR, European; AMR, American; SAS, South Asian; EAS, East Asian

## Sheet: Supplementary Table 9
Supplementary Table 9. The estimation of success ratios using the 59 au-DIP loci
Origin	African	European	American	South Asian	East Asian
Population of Africa origin	0.9849	0.003	0.003	0.0061	0.003
Population of Europe origin	0	0.8608	0.002	0.0954	0.0417
Population of America origin	0	0.0235	0.9294	0	0.0471
Population of South Asia origin	0.002	0.1186	0.0225	0.7955	0.0613
Population of East Asia origin	0.004	0.0218	0.0218	0.0516	0.9008

## Sheet: Supplementary Table 10
Supplementary Table 10. Pairwise In and FST values for the 59 au-DIP loci among the five geographical region populations
Loci	AFR -AMR		AFR-EAS		AFR-EUR		AFR-SAS		AMR-EAS		AMR-EUR		AMR-SAS		EAS-EUR		EAS-SAS		EUR-SAS
	In	FST	In	FST	In	FST	In	FST	In	FST	In	FST	In	FST	In	FST	In	FST	In	FST
rs10532209	0.0189637	0.0741	0.0306652	0.11466	0.0010934	0.00351	0.0146499	0.05638	0.00143439	0.00222	0.0110061	0.04108	0.00028289	-0.00267	0.0203054	0.07661	0.00298938	0.01084	0.00777414	0.02954
rs10535391	0.000371938	-0.00179	0.000377796	0.00062	4.61838e-05	-0.00067	0.000667284	0.00179	0.00149886	0.00251	0.000156017	-0.00262	4.28739e-05	-0.00318	0.000688067	0.00176	0.00204819	0.00714	0.000362433	0.00048
rs10536238	0.0254296	0.08738	0.00135703	0.00458	0.0221408	0.08253	0.0172785	0.06504	0.015131	0.05219	0.000116981	-0.00279	0.000803947	-0.00015	0.0126071	0.04804	0.00899601	0.03427	0.000307714	0.00024
rs10540867	0.00211833	0.00564	0.0463722	0.16943	0.113514	0.36122	0.0122839	0.04779	0.0290357	0.09792	0.0861127	0.27716	0.00423206	0.01238	0.0159316	0.06042	0.0112383	0.04277	0.0532151	0.18847
rs10546179	0.000177424	-0.00264	0.000231201	5e-05	0.0147922	0.05596	0.0026341	0.00952	0.00081353	-0.00023	0.0181798	0.06908	0.00144526	0.00195	0.0113462	0.04324	0.0044226	0.01645	0.0297238	0.11024
rs10556197	0.0755821	0.24936	0.0401384	0.14663	0.082303	0.27374	0.0587569	0.20591	0.0058888	0.01876	0.000156065	-0.00278	0.00113543	0.00066	0.00795218	0.03022	0.0018586	0.00634	0.00213214	0.00743
rs10562732	0.01131	0.04057	0.00310099	0.01148	7.12112e-06	-0.00087	0.000621932	0.0016	0.00258202	0.00681	0.0118814	0.04232	0.0171907	0.06272	0.0034048	0.0125	0.00649129	0.0246	0.000495988	0.00092
rs10563906	0.00315661	0.00994	0.0603146	0.21229	0.121016	0.37454	0.0773586	0.26261	0.0364059	0.13006	0.0867942	0.30338	0.0500737	0.17805	0.0114457	0.0435	0.00113582	0.00348	0.00539584	0.02031
rs10579944	0.256262	0.72978	0.106823	0.34558	0.114175	0.36432	0.123149	0.38847	0.0388389	0.1295	0.0343671	0.11486	0.0294251	0.099	0.000142014	-0.00045	0.000675762	0.00171	0.000198264	-0.00024
rs10581929	0.121854	0.38551	0.057067	0.20327	0.0273013	0.10348	0.00838348	0.03252	0.0132256	0.04461	0.035854	0.12127	0.0685618	0.22534	0.00565799	0.02138	0.0222425	0.0836	0.00552665	0.0209
rs10594574	0.00134396	0.00173	0.0187119	0.07151	0.0349327	0.12934	0.00974259	0.03759	0.0299081	0.10047	0.0495974	0.1638	0.0182422	0.06162	0.00257751	0.00928	0.00147148	0.00485	0.00792855	0.03018
rs10610764	0.00160555	0.00289	0.000132056	-0.00038	0.0305403	0.1102	0.00641678	0.0242	0.00265726	0.00686	0.0182938	0.07529	0.00160849	0.003	0.0346099	0.1265	0.00838175	0.03183	0.0091183	0.03466
rs10625985	0.00102644	0.00058	0.00979224	0.03727	0.0116242	0.04417	0.00931254	0.03541	0.00449245	0.0148	0.00576251	0.01991	0.00416862	0.01339	7.93861e-05	-0.00067	6.08385e-06	-0.00097	0.00012942	-0.0005
rs10649306	0.0364647	0.13739	0.0361954	0.13363	0.00182207	0.00645	0.019513	0.07452	5.17613e-07	-0.0033	0.022174	0.08248	0.00270063	0.00709	0.0219626	0.08267	0.00262647	0.00943	0.00947096	0.03608
rs111626822	0.0329122	0.13862	0.0312463	0.11789	0.00138963	0.00469	0.0509239	0.18501	2.24764e-05	-0.00332	0.0209764	0.08456	0.00205124	0.00473	0.0196409	0.07396	0.00250261	0.00898	0.0358889	0.13138
rs11283102	0.0687651	0.19772	0.00119034	0.00388	0.00572623	0.02168	0.000565294	0.00138	0.0524026	0.15564	0.0356446	0.10848	0.0572651	0.1692	0.00169951	0.00578	0.000115129	-0.00053	0.00269809	0.00972
rs144378883	0.173197	0.5389	0.117158	0.37304	0.110428	0.35629	0.0926189	0.31049	0.0063363	0.02046	0.00812833	0.02693	0.0142877	0.04875	0.000112371	-0.00053	0.0016117	0.00542	0.000873322	0.00247
rs148501393	0.0318497	0.13985	0.0504528	0.18349	0.0170555	0.06616	0.0279641	0.10684	0.00224046	0.00515	0.00236885	0.00622	0.000131553	-0.00286	0.00919363	0.03497	0.00345581	0.01269	0.00138482	0.00453
rs1610921	0.00126372	0.00168	1.59502e-05	-0.00083	0.00045881	0.00093	0.00278141	0.01015	0.00156339	0.00264	0.000199784	-0.00287	0.00778012	0.02699	0.000645796	0.00153	0.00237661	0.00841	0.00549333	0.02065
rs1611025	0.0634935	0.30771	0.130379	0.40426	0.136594	0.41887	0.0590977	0.21239	0.0134937	0.04801	0.0157026	0.05627	8.7274e-05	-0.003	8.49159e-05	-0.00066	0.0157334	0.05971	0.018109	0.06852
rs2308000	0.0104788	0.03979	0.0469864	0.16907	0.0374802	0.13774	0.0411658	0.1501	0.0133837	0.04999	0.00849247	0.03058	0.0103207	0.03773	0.000560001	0.00125	0.000201182	-0.00022	8.99127e-05	-0.00064
rs2308292	0.011787	0.04062	6.70524e-06	-0.00082	0.00927413	0.03521	0.0196242	0.07302	0.0123523	0.04304	0.000152235	-0.00264	0.00101142	0.00061	0.00977704	0.03733	0.0203485	0.07656	0.00194744	0.00675
rs3030496	9.55215e-05	-0.00276	0.00110757	0.00356	0.000420995	0.00083	0.000314503	0.00039	0.00185301	0.00382	0.000115472	-0.00296	0.000756541	-0.00041	0.00289224	0.01048	0.000241822	-7e-05	0.00146269	0.00482
rs3043804	0.0383475	0.12081	2.27653e-05	-0.0008	0.00507413	0.01913	0.00105237	0.00325	0.0365401	0.11671	0.0702745	0.21557	0.0268917	0.08679	0.00577467	0.02185	0.000765694	0.00206	0.0107233	0.04085
rs3059221	0.00187625	0.0038	0.0158226	0.06062	0.0172598	0.06602	0.0139396	0.05357	0.0284185	0.09641	0.0303205	0.10293	0.0258911	0.08805	3.17634e-05	-0.00084	6.05466e-05	-0.00078	0.00018001	-0.00026
rs3061475	0.0003941	-0.00187	0.000460301	0.00097	0.00111557	0.00356	0.00285176	0.01041	2.56964e-06	-0.00319	0.0028339	0.00802	0.00536042	0.01803	0.00300688	0.01101	0.00559706	0.02115	0.000400796	0.00061
rs3076465	0.176715	0.52481	0.0545138	0.19657	0.0932076	0.31053	0.0562766	0.20282	0.0386944	0.12772	0.0151313	0.05071	0.0372174	0.12295	0.00557833	0.02106	1.49576e-05	-0.00099	0.00501703	0.01883
rs3082950	0.0150455	0.05762	0.0145493	0.05582	0.00491548	0.01868	0.0167168	0.06397	4.22323e-06	-0.00348	0.00278653	0.00783	4.472e-05	-0.00342	0.00257407	0.00923	7.64276e-05	-0.00076	0.00353601	0.013
rs3083268	0.141531	0.53362	0.0810936	0.27701	0.103999	0.33949	0.196759	0.54538	0.00955929	0.03446	0.00333861	0.00961	0.00545172	0.01909	0.00160835	0.00545	0.0292315	0.10849	0.0172455	0.06526
rs33928328	0.00291467	0.00808	0.00836732	0.03204	0.0197618	0.07457	0.000192156	-0.00011	0.0210521	0.07521	0.0375671	0.13424	0.00459991	0.01408	0.00244283	0.00876	0.00603115	0.0228	0.016088	0.06107
rs34731870	0.177026	0.56166	0.0616001	0.21934	0.0471673	0.17316	0.0308434	0.11755	0.0334101	0.11555	0.045933	0.15773	0.0654886	0.22158	0.00103471	0.00316	0.00560678	0.02109	0.00182913	0.00628
rs34802628	0.0592393	0.18609	0.00360922	0.01347	0.0230757	0.08634	0.00366889	0.01368	0.0341288	0.11104	0.00873123	0.02838	0.0339494	0.11048	0.00851118	0.03243	2.45472e-07	-0.00101	0.0084204	0.03207
rs34899580	0.000712583	-0.00065	0.0140599	0.05386	0.0685942	0.23352	0.0518177	0.18328	0.0210317	0.0742	0.0827059	0.28308	0.0642861	0.22244	0.0212084	0.07975	0.0122243	0.04652	0.00125381	0.00398
rs35173752	0.0350529	0.16363	0.0601071	0.21468	0.208986	0.56496	0.228342	0.59842	0.00358745	0.01028	0.0802636	0.27969	0.0933122	0.32282	0.0507735	0.18025	0.0614316	0.21285	0.000543335	0.00107
rs35453727	0.00301134	0.00721	0.0879359	0.29651	0.00500439	0.01926	0.0113772	0.04454	0.120119	0.29993	0.0156112	0.04534	0.0257107	0.07335	0.0525147	0.18549	0.0376177	0.13698	0.00130959	0.00419
rs35464887	0.000709495	-0.00058	0.00160111	0.00549	0.0145054	0.05502	0.0296233	0.10853	0.000179148	-0.00282	0.00882742	0.03234	0.0212643	0.08288	0.00649986	0.02464	0.017576	0.06638	0.00273204	0.00983
rs35567218	2.40449e-07	-0.00344	0.000563155	0.00134	0.00160003	0.00549	8.45895e-05	-0.0006	0.000586661	-0.00103	0.00156108	0.00281	9.38494e-05	-0.00318	0.00405767	0.01509	0.000211276	-0.0002	0.00241949	0.00859
rs35713041	0.157906	0.44621	0.0653614	0.22856	0.0441952	0.16165	0.035709	0.13314	0.022351	0.07213	0.0381797	0.12077	0.0469123	0.14678	0.00218153	0.0077	0.00467587	0.01749	0.000471273	0.00084
rs35828751	0.00142323	0.00236	0.0226627	0.08577	0.0168149	0.06428	0.035823	0.13191	0.012803	0.04596	0.0084979	0.02935	0.0231342	0.0847	0.000444208	0.0008	0.00154358	0.00517	0.00364078	0.01343
rs36119043	0.00543106	0.01854	0.00124581	0.0041	0.0114261	0.04371	0.0117083	0.0448	0.00147841	0.00236	0.0011108	0.00084	0.00120044	0.00144	0.0051456	0.01931	0.00533612	0.02008	1.74087e-06	-0.00102
rs3830338	0.0301697	0.09523	0.001348	0.00455	0.000328137	0.00044	0.00991651	0.03793	0.0189152	0.06127	0.0366537	0.11543	0.0732793	0.22127	0.00300419	0.01097	0.018508	0.07007	0.00664891	0.02515
rs3833559	0.0589735	0.18767	0.019559	0.07384	0.0733547	0.2436	0.0216086	0.08117	0.0110128	0.03631	0.000852573	0.00019	0.00955846	0.03113	0.0179102	0.06749	5.21515e-05	-0.00082	0.0160498	0.06076
rs3988323	0.00020256	-0.00242	0.012736	0.049	6.05591e-05	-0.00064	0.00373974	0.01407	0.0161216	0.05596	0.000484562	-0.00163	0.00567712	0.01826	0.0110509	0.04209	0.00269274	0.00971	0.0028501	0.01032
rs4024564	3.72546e-05	-0.00321	0.00305103	0.01127	0.0215584	0.08119	0.00035511	0.00051	0.00376125	0.01114	0.023367	0.08596	0.000162346	-0.00307	0.00845755	0.03218	0.00548195	0.0206	0.0273708	0.10196
rs55678559	0.00792889	0.0284	3.12724e-05	-0.00077	0.00065144	0.00174	0.000463968	0.00098	0.00696781	0.02416	0.0130949	0.04887	0.0122047	0.04527	0.000968023	0.00285	0.000736054	0.00191	1.58773e-05	-0.00092
rs55965654	0.0106763	0.04073	0.0286098	0.10724	0.00975607	0.03763	0.0019853	0.00705	0.00441053	0.01421	2.09606e-05	-0.00335	0.00347149	0.01038	0.00503806	0.01896	0.0156461	0.05938	0.00295378	0.0107
rs56160634	0.00786081	0.02762	0.0013376	0.00449	0.0421444	0.15064	0.0181224	0.0684	0.00272198	0.0076	0.0138665	0.05429	0.00213801	0.00487	0.0286858	0.10645	0.00966072	0.03678	0.0051475	0.01926
rs5833522	0.015102	0.06728	0.0210372	0.08123	0.188211	0.5261	0.128438	0.4014	0.000505819	-0.00152	0.102803	0.33312	0.0585777	0.19592	0.0895496	0.29516	0.0484795	0.17333	0.0066999	0.02536
rs5877451	0.000543317	-0.00129	0.000180565	-0.00014	0.0093432	0.03561	0.0237086	0.08819	0.00134988	0.00228	0.0143603	0.05279	0.0313169	0.11817	0.00693506	0.02637	0.0197926	0.07468	0.00333721	0.01224
rs59629990	0.0334033	0.14399	0.0876093	0.29487	0.0523635	0.18957	0.0335454	0.12655	0.0136241	0.04969	0.00223094	0.00545	1.57338e-07	-0.00376	0.00485552	0.01825	0.0135323	0.05148	0.00219367	0.00769
rs60922184	0.00678201	0.02449	0.00132496	0.0044	0.0509771	0.18163	0.0339767	0.12576	0.0021187	0.00511	0.0209618	0.07891	0.0105611	0.03833	0.0361672	0.13247	0.0220354	0.0829	0.0017927	0.0061
rs6145346	0.0183364	0.07054	0.00438863	0.01664	0.026722	0.10046	0.034951	0.12918	0.00482927	0.01602	0.000805065	-0.00016	0.00272521	0.00746	0.00955902	0.03648	0.0147564	0.05612	0.000568727	0.00127
rs61681053	0.0250011	0.09336	0.00540795	0.0206	0.0080318	0.03084	0.020529	0.07784	0.00723818	0.02503	0.0047594	0.01541	0.000225237	-0.00279	0.000260387	7e-05	0.00491609	0.01842	0.00291696	0.01057
rs6481	0.117748	0.435	0.0847425	0.28773	0.149549	0.4484	0.123979	0.39109	0.00302439	0.00837	0.00218459	0.00562	9.14202e-05	-0.00284	0.0103215	0.03934	0.00416518	0.01553	0.00138292	0.00458
rs66739142	0.15172	0.59572	0.108411	0.34817	0.0276697	0.10546	0.0534346	0.19359	0.00431742	0.0138	0.0557818	0.21787	0.0288675	0.11117	0.0295625	0.10911	0.0109852	0.04177	0.00461467	0.01722
rs67365630	0.00374801	0.01298	0.0435261	0.1603	0.0626184	0.2217	0.0397674	0.14805	0.0221146	0.07461	0.0364464	0.12186	0.0194263	0.0658	0.00183552	0.00631	8.90901e-05	-0.00066	0.00273227	0.00988
rs67787836	0.0270505	0.11553	0.0270207	0.10281	0.0516032	0.1869	0.00918683	0.03576	8.54448e-09	-0.00365	0.00410807	0.01269	0.00481305	0.01626	0.0041199	0.01535	0.00480027	0.01795	0.0177293	0.06704
rs71102499	0.0312397	0.10545	0.00159029	0.00547	0.00922271	0.03516	0.000510104	0.00116	0.0188734	0.06415	0.00663782	0.02142	0.0238655	0.08123	0.00316585	0.01157	0.000299317	0.00016	0.00540667	0.02037
rs71698233	0.0439635	0.26122	0.153	0.44808	0.0350947	0.1304	0.0546337	0.19549	0.0385865	0.12507	0.00056427	-0.00119	0.000663294	-0.00093	0.0481739	0.17125	0.029322	0.10846	0.0024484	0.00872
AFR, African; EUR, European; AMR, American; SAS, South Asian; EAS, East Asian
